# Supplementary material for: Class III Alcohol Dehydrogenase Plays a Key Role in the Onset of Alcohol-Related/-Associated Liver Disease as an S-Nitrosoglutathione Reductase in Mice
Source: Int J Mol Sci. 2023 Jul 28;24(15):12102. doi: 10.3390/ijms241512102 (PMC10419236; doi:10.3390/ijms241512102)
Supplement: Supplementary file 1 [file ijms-24-12102-s001.zip]

Archive with 1 entries (1 files):
- ijms-2460882-supplementary.pdf
